# Supplementary material for: A Network Pharmacology Approach to Uncover the Potential Mechanism of Yinchensini Decoction
Source: Evid Based Complement Alternat Med. 2018 Dec 20;2018:2178610. doi: 10.1155/2018/2178610 (PMC6317126; doi:10.1155/2018/2178610)
Supplement: Supplementary Materials — Supplementary 1. PPI combined score. [file 2178610.f1.xls]

## Sheet: Sheet1
#node1	node2	combined_score
RB1	CDK4	0.999
F7	F3	0.999
PSMD6	PSMC4	0.999
CDK2	CCND1	0.999
JUN	FOS	0.999
PSMD12	PSMD3	0.999
TOP2A	TOP2B	0.999
PLAU	SERPINE1	0.999
SERPINE1	PLAT	0.999
PSMD12	PSMD6	0.999
CDK1	CCNB1	0.999
VEGFA	KDR	0.999
ACACA	FASN	0.999
ATP5B	ATP5D	0.999
EGFR	EGF	0.999
CCNA2	CDK2	0.999
PSMD12	PSMC4	0.999
ATP5C1	ATP5B	0.999
CDK1	CCNA2	0.999
CDK2	CDKN1A	0.999
NCOA2	AR	0.999
JUN	MAPK8	0.999
PSMD3	PSMC4	0.999
NOS3	CALM2	0.999
PSMD6	PSMD3	0.999
CDK4	CCND1	0.999
CDK2	CCNB1	0.999
E2F1	RB1	0.999
SCN5A	CALM2	0.999
ATP5C1	ATP5D	0.999
RELA	NFKBIA	0.999
NCOA1	ESR1	0.998
CCNA2	CCNB1	0.998
CDK4	CDKN1A	0.998
TOP2B	TOP1	0.998
TOP2A	TOP1	0.998
TP53	CDKN1A	0.998
RB1	CDK2	0.998
BCL2	TP53	0.998
E2F2	RB1	0.998
CDK1	BIRC5	0.998
BAX	TP53	0.997
CDKN1A	CCND1	0.997
PARP1	CASP3	0.997
TP53	CDK2	0.997
IGF2	IGFBP3	0.997
JUN	FOSL2	0.997
IL1B	IL1A	0.997
NCOA2	ESR1	0.997
JUN	MAPK1	0.997
RB1	CCND1	0.997
JUN	MAPK3	0.996
JUN	MAPK10	0.996
FOS	MAPK1	0.996
EGFR	TP53	0.996
MYC	TP53	0.996
VEGFA	HIF1A	0.996
MAPK8	FOS	0.996
STAT1	IRF1	0.996
NOS3	AKT1	0.996
RXRA	NCOA1	0.996
BCL2L1	BAX	0.996
NOS2	CALM2	0.996
TP53	RB1	0.996
SOD1	CAT	0.996
CDK1	CDKN1A	0.996
BAD	BCL2L1	0.995
ERBB2	EGF	0.995
MYC	BCL2	0.995
STAT3	IL6	0.995
LDLR	APOB	0.995
NCOA1	PPARA	0.995
BIRC5	CCNB1	0.995
NCOA1	PPARG	0.995
IFNG	IL2	0.995
RXRA	NCOA2	0.995
CDK4	CCNB1	0.994
AKT1	ERBB3	0.994
CHEK1	TP53	0.994
MAPK8	BCL2	0.994
MAPK8	TP53	0.994
CHEK2	TP53	0.994
BCL2	AKT1	0.994
AR	NCOA1	0.993
MYC	JUN	0.993
MYC	RB1	0.993
JUN	MAPK14	0.993
FOS	MAPK3	0.993
AKT1	CDKN1A	0.993
CASP9	AKT1	0.993
AKT1	TP53	0.993
VEGFA	EGF	0.993
BCL2L1	AKT1	0.993
NFE2L2	HMOX1	0.992
ERBB3	EGF	0.992
JUN	TP53	0.992
CCND1	ESR1	0.992
CCNB1	CDKN1A	0.992
EGFR	STAT3	0.992
CAV1	NOS3	0.992
STAT3	CCND1	0.991
STAT3	MAPK1	0.991
MYC	CDKN1A	0.991
BIRC5	TP53	0.991
EGFR	ERBB2	0.991
ADIPOQ	PPARG	0.991
VEGFA	TGFB1	0.991
GSTM1	GSTM2	0.99
BCL2	MAPK1	0.99
CDK1	RB1	0.99
JUN	IL8	0.99
COL3A1	COL1A1	0.99
CASP3	BIRC5	0.99
MYC	CDK4	0.99
MYC	AKT1	0.989
AKT1	ESR1	0.989
TP53	CCNB1	0.989
HIF1A	TP53	0.989
EGF	TGFB1	0.989
JUN	IL6	0.989
CASP9	BIRC5	0.989
BCL2L1	TP53	0.989
CAT	GSR	0.989
MYC	STAT3	0.989
E2F1	CCNA2	0.988
MYC	MAPK1	0.988
FOS	IL2	0.988
MMP9	JUN	0.988
MYC	CCND1	0.988
JUN	ESR1	0.988
STAT1	IL6	0.988
VEGFA	EGFR	0.987
CAV1	EGFR	0.987
CASP8	MAPK1	0.987
JUN	IL2	0.987
RELA	IL8	0.987
CYP1A1	GSTM1	0.987
MMP9	VEGFA	0.987
RB1	CDKN1A	0.987
JUN	CCND1	0.987
IL1B	IL6	0.987
CCNA2	CDKN1A	0.986
E2F2	CCNA2	0.986
JUN	GSK3B	0.986
FOS	TP53	0.986
AR	CCND1	0.986
CXCL11	CXCL10	0.986
NCOA2	PPARG	0.986
SERPINE1	TGFB1	0.986
CYP3A4	UGT1A1	0.986
VEGFA	JUN	0.986
BAD	AKT1	0.986
MYC	IL2	0.985
FOS	IL6	0.985
BCL2	CASP3	0.985
IL6	MAPK1	0.985
PTGS2	MAPK1	0.985
IL8	IL1B	0.985
FOS	CCND1	0.985
CASP8	BCL2	0.985
STAT3	MAPK3	0.984
JUN	CDKN1A	0.984
STAT1	IFNG	0.984
JUN	MMP1	0.984
IL8	IL6	0.984
VEGFA	SERPINE1	0.984
TP53	MAPK14	0.984
HIF1A	AKT1	0.984
NOS3	ESR1	0.984
JUN	PTGS2	0.984
MYC	CCNB1	0.984
EGF	STAT3	0.984
MAPK8	BAX	0.984
TNF	IL1B	0.983
MYC	ODC1	0.983
E2F1	CDK2	0.983
TP53	MAPK1	0.983
ESR2	NCOA1	0.983
MAPK8	BCL2L1	0.983
RELA	JUN	0.983
NOS3	KDR	0.982
MYC	ESR1	0.982
MAPK8	CDKN1A	0.982
FOS	ESR1	0.982
LDLR	SREBF1	0.982
IRF1	IFNG	0.982
CCNA2	RB1	0.982
IGF2	VEGFA	0.982
TP53	MMP2	0.982
PTGS2	FOS	0.982
EGF	SERPINE1	0.981
CAV1	AKT1	0.981
TNF	IL6	0.981
HSPB1	MAPK14	0.981
NKX3-1	AR	0.981
JUN	HIF1A	0.981
IL10	IL6	0.981
IL8	CXCL10	0.981
PLAU	MMP9	0.981
TNF	CD40LG	0.981
IGFBP3	TP53	0.981
RB1	MAPK1	0.981
GSK3B	CCND1	0.981
IL8	FOS	0.981
VEGFA	ERBB2	0.98
CAV1	INSR	0.98
IL10	IL4	0.98
PTGS2	MAPK3	0.98
IL8	EGFR	0.98
JUN	CCL2	0.98
MMP1	FOS	0.98
STAT1	MAPK14	0.98
VEGFA	MMP2	0.979
NR1I2	NCOA1	0.979
TNF	RELA	0.979
IL2	MAPK1	0.979
MYC	BIRC5	0.979
JUN	MMP2	0.979
JUN	NOS3	0.979
GSK3B	TP53	0.979
AR	CASP8	0.979
IL4	IL2	0.979
MYC	GSK3B	0.979
ALOX5	PTGS2	0.979
NCOA2	ESR2	0.978
CAV1	EGF	0.978
IL6	CRP	0.978
CASP9	BCL2L1	0.978
JUN	HMOX1	0.978
IL10	JUN	0.978
TNF	JUN	0.978
MAPK3	MAPK1	0.978
BCL2	BCL2L1	0.978
E2F2	CDK2	0.978
AKT1	IL2	0.978
CDK1	E2F1	0.978
IL10	TNF	0.978
TNF	IFNG	0.977
IL10	IL2	0.977
CXCL2	IL8	0.977
MAPK8	IL2	0.977
IL6	IL4	0.977
MAPK3	IL6	0.977
PARP1	CASP9	0.977
MYC	ERBB2	0.977
CASP8	MAPK3	0.977
AKR1C1	AKR1C3	0.976
NCOA2	PPARA	0.976
CASP3	RB1	0.976
E2F2	CDK4	0.976
RELA	MMP9	0.976
JUN	RB1	0.976
CDK1	JUN	0.976
STAT1	MAPK1	0.975
FOS	IL4	0.975
VCAM1	ICAM1	0.975
IL6	CCL2	0.974
GSTP1	CYP1A1	0.974
ERBB2	IL6	0.974
JUN	IFNG	0.974
STAT3	IRF1	0.974
HIF1A	EGFR	0.974
E2F1	CDK4	0.974
TP53	SERPINE1	0.973
MAPK1	ESR1	0.973
IFNG	TGFB1	0.973
MAPK10	FOS	0.973
FOS	MAPK14	0.973
GSK3B	AKT1	0.973
NCF1	MAPK14	0.972
RELA	ICAM1	0.972
ELK1	MAPK1	0.972
HIF1A	HMOX1	0.972
CD40LG	AKT1	0.972
CDK1	FOS	0.971
TNF	FOS	0.971
TP53	MAPK3	0.971
RELA	FOS	0.971
FOS	CCL2	0.971
CASP3	AKT1	0.971
CXCL2	CXCL11	0.971
PTGS2	MAPK14	0.97
SLC2A4	PPARG	0.97
TP53	CCND1	0.97
CYP1A2	UGT1A1	0.97
AKT1	RB1	0.97
CAV1	TP53	0.97
MYC	BAX	0.97
TNF	IL8	0.97
BCL2	MAPK3	0.97
E2F1	CCNB1	0.97
RELA	MYC	0.97
BCL2	BAD	0.97
IL10	IFNG	0.969
RUNX2	RB1	0.969
IL1B	MAPK14	0.969
ERBB2	ESR1	0.969
RELA	IL6	0.969
HSF1	MAPK3	0.969
IGF2	EGF	0.969
ALOX5	LTA4H	0.969
STAT3	IL2	0.969
HSF1	MAPK1	0.969
MAPK8	BAD	0.968
MAPK14	HMOX1	0.968
PLAU	EGFR	0.968
ICAM1	IRF1	0.968
CXCL2	CXCL10	0.968
CDK2	CDK4	0.968
STAT1	EGFR	0.968
MAPK3	TGFB1	0.967
MYC	E2F1	0.967
STAT3	CRP	0.967
AKT1	CAT	0.967
TOP2A	CDK1	0.967
MAPK14	NFKBIA	0.967
PPARG	IL4	0.967
STAT1	IL2	0.967
SELE	ICAM1	0.967
SREBF1	FASN	0.967
TOP1	CASP3	0.967
IFNG	MAPK1	0.967
RELA	IL2	0.967
IL4	IFNG	0.967
CYP1A1	UGT1A1	0.967
CASP3	MAPK14	0.967
CCNA2	TP53	0.966
IL6	IFNG	0.966
ESR2	NOS3	0.966
JUN	NFKBIA	0.966
AR	MAPK8	0.966
IL6	IL2	0.966
RASA1	EGF	0.966
JUN	IL1B	0.965
JUN	GJA1	0.965
EGFR	MAPK1	0.965
TNF	IL2	0.965
CASP3	BAX	0.965
E2F1	CCND1	0.965
HIF1A	SERPINE1	0.965
STAT1	MAPK3	0.965
CHEK1	CDK2	0.965
MAPK3	ELK1	0.965
RELA	CCND1	0.965
JUN	TGFB1	0.965
E2F2	CCND1	0.965
PLAU	FOS	0.964
JUN	IL4	0.964
CDK1	E2F2	0.964
NCOA2	NCOA1	0.964
CXCL11	IL8	0.964
CYP1A1	AHR	0.964
SPP1	MMP3	0.964
BCL2L1	IL2	0.964
STAT3	IFNG	0.963
E2F1	CDKN1A	0.963
HIF1A	CDKN1A	0.962
RUNX2	MAPK1	0.962
CAV1	TGFB1	0.962
RELA	SELE	0.962
NFE2L2	JUN	0.962
MAPK8	ERBB2	0.962
NR3C2	NCOA1	0.962
PLAU	MAPK1	0.962
ERBB2	ERBB3	0.962
IL4	MAPK14	0.962
CYP1A2	GSTM1	0.961
COL3A1	PCOLCE	0.961
MAPK3	IL2	0.961
VEGFA	AKT1	0.961
IL10	IL8	0.961
GSTM1	CYP1B1	0.961
RELA	IRF1	0.961
CASP9	CASP3	0.961
PGR	MAPK1	0.961
MYC	MAPK3	0.96
VCAM1	IRF1	0.96
STAT1	STAT3	0.96
AR	GSK3B	0.96
TNF	IL4	0.96
FOS	IL1B	0.96
NFKBIA	MAPK1	0.96
TGFB1	MAPK1	0.959
IL10	IL1B	0.959
EGFR	ESR1	0.959
NR1I3	CYP1A2	0.959
MAPK3	NFKBIA	0.958
PPARG	IL2	0.958
BCL2	BAX	0.958
STAT1	BCL2	0.958
PPARA	NFKBIA	0.958
IGFBP3	MMP2	0.958
CTSD	ESR1	0.957
MAPK3	ESR1	0.957
BCL2	SOD1	0.957
FOS	TGFB1	0.957
PPARG	TGFB1	0.957
PRKCA	NFKBIA	0.957
STAT3	MAPK14	0.957
RELA	PPARG	0.957
ADIPOQ	CRP	0.956
PGR	ESR1	0.956
EGFR	RASA1	0.956
NOS2	NFKBIA	0.956
GSTP1	CYP1B1	0.956
CASP8	IL1B	0.956
MAPK14	ESR1	0.956
ALOX5	PTGS1	0.956
JUN	CD40LG	0.955
IGF2	TGFB1	0.955
STAT1	BCL2L1	0.955
STAT1	EGF	0.955
MYC	MMP9	0.955
SOD1	ESR1	0.955
HSPB1	ESR1	0.954
PPARG	RB1	0.954
PGR	ERBB2	0.954
IGFBP3	MMP1	0.954
ICAM1	IL6	0.954
AKT1	SOD1	0.953
RELA	IL1B	0.953
PRKCA	EGFR	0.953
INSR	AKT1	0.953
RELA	NOS2	0.953
CASP3	TP53	0.953
SELE	VCAM1	0.952
PSMD6	CCNA2	0.952
RB1	MAPK14	0.952
PARP1	BCL2	0.952
RXRB	NCOA1	0.952
RELA	CASP8	0.952
RELA	MAPK1	0.951
TOP2A	CHEK1	0.951
RXRA	PPARG	0.951
PPARA	MAPK1	0.951
CASP9	BCL2	0.951
SPP1	TP53	0.951
CYP1A2	CYP3A4	0.951
CYP3A4	NR1I2	0.951
HIF1A	NOS3	0.951
RELA	MAPK3	0.95
FOS	MMP2	0.95
PTGS2	IL1B	0.95
PTGS1	MPO	0.95
JUN	NOS2	0.949
PRKCA	MAPK1	0.949
MAPK8	ERBB3	0.949
JUN	SELE	0.949
IL1A	IL6	0.949
GSTP1	CYP1A2	0.949
MYC	E2F2	0.948
TP53	CTSD	0.948
PRKCA	GRIA2	0.948
JUN	IRF1	0.948
PRKCB	IL2	0.948
CDK1	CDK2	0.948
CCNA2	CDK4	0.948
CYP3A4	GSTM1	0.948
PRKCA	MAPK3	0.948
MAPK3	IFNG	0.948
CHEK1	CCNB1	0.947
CYP1A1	GSTM2	0.947
TNF	ICAM1	0.947
FOS	IFNG	0.947
UGT1A1	CYP1B1	0.947
CD40LG	MAPK8	0.947
FOS	HMOX1	0.947
STAT1	CXCL10	0.947
PSMD6	CCND1	0.947
RXRA	PPARD	0.946
RXRA	PPARA	0.946
E2F2	E2F1	0.946
PLAU	JUN	0.946
TOP2A	CCNB1	0.946
TNF	CCL2	0.946
MYC	NFKBIA	0.946
MYC	MAPK14	0.945
RELA	IL4	0.945
CDK2	MAPK1	0.945
RELA	PPARA	0.945
MAPK8	MAPK1	0.945
CDK2	MAPK3	0.945
JUN	IL1A	0.945
JUN	PPARA	0.945
ELK1	MAPK14	0.945
AKT1	MAPK14	0.944
CASP9	BAX	0.944
EGF	KDR	0.944
ESR2	FOS	0.944
ERBB2	TP53	0.944
COL1A1	PCOLCE	0.944
RELA	MAPK14	0.943
CASP8	CASP3	0.943
PLAU	MAPK3	0.943
AKT1	EGF	0.943
MAPK14	IL2	0.943
FOS	IL1A	0.942
GSTP1	CYP3A4	0.942
PRKCA	EGF	0.942
E2F2	CDKN1A	0.942
CDK1	PSMD6	0.942
RUNX2	MAPK3	0.942
CYP1A1	CYP3A4	0.942
PRKCB	EGFR	0.941
VCAM1	NCF1	0.941
VEGFA	TP53	0.941
CASP8	TP53	0.941
INSR	EGF	0.941
IGF2	MMP2	0.941
RELA	CD40LG	0.941
RELA	BAX	0.941
VEGFA	IL6	0.941
OLR1	APOB	0.941
PARP1	TP53	0.941
MAPK8	MAPK14	0.941
OPRM1	OPRD1	0.94
RELA	TGFB1	0.939
TOP2A	CCNA2	0.939
RELA	IFNG	0.938
EGFR	ERBB3	0.938
CDK1	PSMC4	0.938
CD40LG	FOS	0.938
CD40LG	IL2	0.938
PRKCA	NCF1	0.938
CDK2	PSMC4	0.938
ESR2	ESR1	0.938
CYP3A4	CYP19A1	0.937
PRKCA	NFE2L2	0.937
FOS	ELK1	0.937
GSTP1	GSR	0.937
LDLR	EGFR	0.937
HSF1	GSK3B	0.937
CASP3	BCL2L1	0.937
RASA1	MAPK1	0.936
PSMD6	CDK2	0.936
HIF1A	HK2	0.936
IL8	CCL2	0.936
CYP1A1	CYP19A1	0.936
BAX	AKT1	0.936
KDR	MAPK14	0.936
IL8	IL4	0.935
FOS	GJA1	0.935
FOS	EGFR	0.935
AKR1C3	CYP19A1	0.935
NFE2L2	FOS	0.935
MYC	FOS	0.935
IGF2	SERPINE1	0.935
MMP9	MMP1	0.935
BIRC5	RASA1	0.935
CYP19A1	SULT1E1	0.934
CASP8	BCL2L1	0.934
IL10	STAT3	0.934
CCNB1	CCND1	0.934
PTGS2	IL8	0.933
NQO1	ODC1	0.933
CD40LG	NFKBIA	0.933
MMP9	NCF1	0.933
MMP9	MMP3	0.933
PSMD6	TP53	0.932
TNF	CRP	0.932
RELA	IL1A	0.932
ADRB2	EGFR	0.932
GSTM1	GSR	0.932
MMP3	MMP2	0.931
ERBB2	CCND1	0.931
E2F1	AKT1	0.931
TOP2A	E2F1	0.931
EGF	APOB	0.931
IL10	CCL2	0.931
MMP1	MMP3	0.931
CYP19A1	ESR1	0.931
TP53	ESR1	0.93
CD40LG	MAPK14	0.93
IL8	ICAM1	0.93
MMP1	MMP2	0.93
TGFB1	MMP2	0.93
CYP1A2	GSTM2	0.93
UGT1A1	CYP19A1	0.93
IL1B	CCL2	0.929
MYC	PPARA	0.929
NCF1	MMP2	0.929
PTGER3	IL8	0.929
CYP1A1	PPARA	0.929
CYP3A4	SULT1E1	0.929
CD40LG	IL4	0.928
GJA1	MAPK3	0.928
CDK1	TP53	0.928
ADRB2	APOB	0.928
HIF1A	NOS2	0.928
PRKCB	NFKBIA	0.928
HIF1A	NCOA1	0.928
CDK1	CCND1	0.928
GSTM2	GSR	0.927
IL1B	IFNG	0.927
IGF2	MMP1	0.927
CDK1	CDK4	0.927
CYP1B1	GSTM2	0.927
CASP3	BAD	0.927
JUN	ACHE	0.927
ICAM1	CCL2	0.927
IGFBP3	MAPK8	0.927
ADRB2	EGF	0.927
SCN5A	KCNH2	0.926
MMP9	TGFB1	0.926
CAV1	GSK3B	0.926
ICAM1	IL1B	0.926
JUN	CCNA2	0.926
SREBF1	CASP3	0.925
NOS2	PPARA	0.925
NOS2	MAPK14	0.925
CHEK1	CDK1	0.925
EGFR	APOB	0.925
MAPK8	RASA1	0.925
CHEK1	CCNA2	0.925
THBD	JUN	0.925
AKR1C1	CYP1A1	0.924
MAPK8	PRKCB	0.924
PTGS2	IL6	0.924
AKR1C3	CYP1B1	0.924
MYC	NOS2	0.924
AR	MAPK14	0.923
MAPK3	MAPK14	0.923
PRKCA	ICAM1	0.923
UGT1A1	SULT1E1	0.923
PRKCB	EGF	0.923
CES1	CYP3A4	0.923
CYP3A4	GSTM2	0.922
CYP1A1	CYP1B1	0.922
AKT1	STAT3	0.922
CHEK1	CHEK2	0.921
OPRM1	IL8	0.921
RELA	PLAU	0.921
GSTP1	GSTM1	0.921
RXRA	ADIPOQ	0.921
VEGFA	STAT3	0.921
CASP3	CDKN1A	0.921
RXRA	CYP1A1	0.921
MAOB	CYP3A4	0.92
NCOA2	RXRB	0.92
JUN	STAT3	0.92
CYP1A1	SULT1E1	0.92
HIF1A	ABCG2	0.92
AKT1	CCND1	0.92
JUN	ELK1	0.919
VEGFA	IL8	0.919
VEGFA	NOS3	0.919
PSMD3	NFKBIA	0.919
NFKBIA	PSMC4	0.919
ADIPOQ	IL6	0.918
IL10	CXCL10	0.918
IL6	TGFB1	0.918
CES1	UGT1A1	0.918
BAD	MAPK3	0.918
CDK2	PSMD3	0.918
ICAM1	IL4	0.918
RXRA	SLC2A4	0.918
CYP1B1	AHR	0.918
AKR1C3	CYP1A1	0.918
PSMD12	NFKBIA	0.917
CRP	SERPINE1	0.917
PRKCA	VCAM1	0.917
TNF	PTGS2	0.917
TNF	VCAM1	0.917
ESR2	MAPK1	0.917
EGF	MAPK1	0.917
VCAM1	CCL2	0.917
VEGFA	PTGS2	0.917
LDLR	EGF	0.917
ADRB1	ADRB2	0.917
TNF	VEGFA	0.917
VEGFA	BCL2	0.916
VEGFA	CCL2	0.916
TNF	SELE	0.916
RELA	PRKCB	0.916
BAD	MAPK1	0.916
FOS	EGF	0.916
PRKCA	RELA	0.916
JUN	EGF	0.916
LDLR	ADRB2	0.916
ODC1	PSMC4	0.915
RB1	PPARA	0.915
PSMD6	NFKBIA	0.915
F3	CRP	0.915
TNF	IL1A	0.915
CYP1A1	NCOA1	0.915
MMP9	IL8	0.915
AKR1C3	CYP3A4	0.914
MGAM	HK2	0.914
IL10	ICAM1	0.914
PRKCA	RASA1	0.914
MAPK10	TP53	0.914
MMP9	PRSS1	0.913
FOS	FOSL2	0.913
PTGER3	CXCL10	0.913
AKR1C1	UGT1A1	0.913
GJA1	MAPK1	0.913
SLC2A4	AKT1	0.912
NCOA2	CYP1A1	0.912
TP53	PSMC4	0.912
PTGS2	TP53	0.912
GSTP1	GSTM2	0.912
APOB	MAPK14	0.912
CHRM2	OPRD1	0.912
PRKCA	SELE	0.911
CHRM2	EGF	0.911
OPRM1	PTGER3	0.911
IL4	CCL2	0.911
AKR1C1	CYP3A4	0.911
AKR1C3	UGT1A1	0.911
ADRA1B	ADRB2	0.911
CASP8	BAX	0.911
PRKCB	RASA1	0.911
TNF	AKT1	0.911
MAPK8	STAT3	0.91
NCOA1	ADIPOQ	0.91
MAPK10	MAPK14	0.91
IL8	CRP	0.91
XDH	CYP1A2	0.91
CHRM1	ADRB2	0.91
CDK1	PSMD3	0.909
MMP1	PRSS1	0.909
MYC	MAPK8	0.909
MAPK8	FOSL2	0.909
PRSS1	MMP3	0.909
CD40LG	MAPK10	0.908
NCOA1	SLC2A4	0.908
AKR1C3	SULT1E1	0.908
IL10	TGFB1	0.908
PSMD6	ODC1	0.908
HTR2A	CHRM3	0.908
HTR2A	CHRM1	0.908
IL8	IL1A	0.908
NCOA2	ADIPOQ	0.908
NCOA2	SLC2A4	0.908
AKR1C3	CYP1A2	0.907
MYC	EGF	0.907
CDK1	RASA1	0.907
CCND1	MAPK1	0.907
EGFR	CCND1	0.907
CHRM2	ADRB2	0.907
OPRM1	CHRM2	0.907
JUN	AKT1	0.907
NFE2L2	NQO1	0.906
JUN	CHRM1	0.906
PSMD12	ODC1	0.906
CHRM5	HTR2A	0.906
GSK3B	PSMC4	0.906
MYC	CDK2	0.906
E2F1	SERPINE1	0.906
ADRA1D	CHRM1	0.906
ADRA1D	HTR2A	0.906
CCNA2	PSMC4	0.905
ADRA1D	ADRA1B	0.905
PSMD12	TP53	0.905
JUN	CASP3	0.905
DRD1	ADRB2	0.905
E2F2	SERPINE1	0.905
TP53	PSMD3	0.905
CHRM5	ADRA1D	0.905
ACACA	INSR	0.905
TP53	CDK4	0.905
MAPK10	BAD	0.905
TNF	MMP9	0.905
MMP9	MMP2	0.905
CHRM5	CHRM3	0.904
PLAU	E2F1	0.904
TNF	NFKBIA	0.904
ADRA1D	CHRM3	0.904
RELA	PSMC4	0.904
PSMD3	ODC1	0.904
CHRM4	OPRM1	0.903
PPARG	PPARA	0.903
SPP1	RUNX2	0.903
CHRM4	CHRM2	0.903
IL8	OPRD1	0.903
CHRM5	CHRM1	0.903
CHRM1	CHRM3	0.903
GSK3B	PSMD3	0.903
ADRB1	DRD1	0.903
VEGFA	INSR	0.903
CHRM5	ADRA1B	0.903
PRKCB	GRIA2	0.903
ADRA1B	CHRM1	0.903
HTR2A	ADRA1B	0.903
PSMD12	CDK2	0.903
CCNA2	PSMD3	0.903
CDK1	PSMD12	0.903
PPARD	PPARA	0.902
PTGER3	CXCL11	0.902
TNF	PSMC4	0.902
PLAU	E2F2	0.902
JUN	BCL2	0.902
PTGER3	CHRM2	0.902
ADRA1B	CHRM3	0.902
PRKCA	PRKCB	0.902
AKT1	IL6	0.902
CHRM2	IL8	0.902
CHRM2	EGFR	0.902
CHRM4	OPRD1	0.902
CHRM4	PTGER3	0.902
OPRM1	CXCL10	0.902
PSMD12	GSK3B	0.902
PPARD	PPARG	0.902
PTGER3	OPRD1	0.902
E2F1	CAV1	0.901
CES1	E2F1	0.901
PSMD12	CDKN1A	0.901
RELA	PSMD3	0.901
CCND1	PSMC4	0.901
BCL2	IL6	0.901
PRKCA	ELK1	0.901
GSK3B	PSMD6	0.901
PSMD12	CCND1	0.901
TNF	MAPK8	0.901
PSMD12	CCNA2	0.901
MAPK8	MAPK10	0.901
AKT1	HSPB1	0.901
RXRA	RXRB	0.901
CHRM4	IL8	0.9
CD40LG	PSMD12	0.9
TNF	CXCL10	0.9
PSMD3	CCND1	0.9
CHRM4	CXCL10	0.9
PTGS2	PLB1	0.9
PRKCB	ELK1	0.9
CHRM2	CXCL10	0.9
CDKN1A	PSMC4	0.9
CD40LG	PSMC4	0.9
NFE2L2	PRKCB	0.9
RELA	PSMD12	0.9
CXCL10	OPRD1	0.9
CHRM2	CXCL11	0.9
PTGS1	PLB1	0.9
LDLR	CHRM2	0.9
OPRM1	CXCL11	0.9
CXCL2	PTGER3	0.9
CYP3A4	PLB1	0.9
CXCL11	OPRD1	0.9
CXCL2	OPRM1	0.9
CHRM2	APOB	0.9
CD40LG	PSMD3	0.9
CD40LG	PSMD6	0.9
CXCL2	OPRD1	0.9
TNF	PSMD6	0.9
ALOX5	PLB1	0.9
CXCL2	CHRM2	0.9
RB1	CCNB1	0.9
CHRM4	CXCL11	0.9
CXCL2	CHRM4	0.9
RELA	PSMD6	0.9
CYP1A2	PLB1	0.9
TNF	PSMD12	0.9
PSMD6	CDKN1A	0.9
PSMD3	CDKN1A	0.9
TNF	PSMD3	0.9
E2F2	CAV1	0.9
